# Supplementary material for: Inhibition of ERK1/2 or CRMP2 Disrupts Alcohol Memory Reconsolidation and Prevents Relapse in Rats
Source: Int J Mol Sci. 2024 May 17;25(10):5478. doi: 10.3390/ijms25105478 (PMC11122309; doi:10.3390/ijms25105478)
Supplement: Supplementary file 1 [file ijms-25-05478-s001.zip]

Archive with 1 entries (1 files):
- ijms-2907258-supplementary.pdf
